# Supplementary material for: In Vitro and In Silico Analysis of PTP1B Inhibitors from Cleistocalyx operculatus Leaves and Their Effect on Glucose Uptake
Source: Nutrients. 2024 Aug 24;16(17):2839. doi: 10.3390/nu16172839 (PMC11397035; doi:10.3390/nu16172839)
Supplement: Supplementary file 1 [file nutrients-16-02839-s001.zip]

Archive with 1 entries (1 files):
- nutrients-3162589-supplementary.pdf
